# Supplementary material for: Graded 2D/3D Perovskite Hetero-Structured Films with Suppressed Interfacial Recombination for Efficient and Stable Solar Cells via DABr Treatment
Source: Molecules. 2023 Feb 7;28(4):1592. doi: 10.3390/molecules28041592 (PMC9964978; doi:10.3390/molecules28041592)
Supplement: Supplementary file 1 [file molecules-28-01592-s001.zip]

Archive with 1 entries (1 files):
- molecules-2185835-supplementary.pdf
